# Supplementary material for: The evolutionary dynamics of endemic human coronaviruses
Source: Virus Evol. 2021 Mar 20;7(1):veab020. doi: 10.1093/ve/veab020 (PMC7980080; doi:10.1093/ve/veab020)
Supplement: veab020_Supplementary_Data [file veab020_supplementary_data.zip]

Archive with 3 entries (3 files):
- Table S2-S6.pdf
- TableS1.pdf
- FigureS1.pdf
